# Supplementary material for: Construction of diagnostic models for the progression of hepatocellular carcinoma using machine learning
Source: Front Oncol. 2024 May 15;14:1401496. doi: 10.3389/fonc.2024.1401496 (PMC11133637; doi:10.3389/fonc.2024.1401496)
Supplement: Supplementary file 4 [file Table_1.xlsx]

## Sheet: top 1000
CFTR
ACSM3
UPP2
AASS
MASP2
PRSS3
SYT7
DCN
TYROBP
KDM5D
IGF1
MARCO
HGF
CYP3A43
CPS1
VCAN
MAGEC2
CYBA
OAT
ASPM
FGFR2
DDX3Y
ACSL4
SPP2
FCGR2B
ABCB11
CD5L
CDHR2
KCNN2
CXCL2
AFP
HAL
GSTP1
CETP
MMP2
GNAO1
FETUB
ESR1
CCDC80
TBX15
PHGDH
VNN3
SMIM24
PGC
IGFALS
GADD45B
GGT5
GGT1
PRODH
CYP2D6
CDKN3
PLEK2
GSTZ1
SLC10A1
DHRS2
EEF1A2
WFDC2
MYOM1
PAGE4
F9
TIMP1
GABRE
DHODH
CRISPLD2
SLC6A2
AQP9
ANXA13
SQLE
CLEC4M
OLFM2
FGF21
HAMP
MPP6
CPED1
PCOLCE
SERPINE1
TSPAN13
AGR2
AEBP1
ASPN
PTGDS
CXCL12
DKK1
DNAJC12
CYP2C18
KRT23
ENO3
RASD1
CCL2
COL1A1
SULT1E1
ODAM
ANXA10
SLC2A9
HGFAC
PPARGC1A
CCND1
APOA5
APOA4
SLC1A2
MDK
DAO
SLC6A12
MGP
SLCO1B3
GYS2
GPLD1
VNN1
SLC17A2
MEP1A
C7
GHR
AGXT2
LIFR
C9
RBP1
BCHE
VIPR1
CCL20
STEAP3
REEP6
NDUFS7
EFEMP1
REG1A
IGFBP2
FHL2
RND3
QSOX1
PRG4
RGS2
CTH
OLFML3
CFHR3
HAO2
KMO
F3
HSD11B1
CENPF
MUC5B
COLEC11
ALDH8A1
CTGF
SPP1
EPCAM
PPP1R3C
CPN1
SFRP5
EGR1
SOCS2
ADRA1A
CSTA
CXCR4
XPNPEP2
AKR1D1
BICC1
ACADS
NR4A1
G0S2
SLPI
PCK1
HIST1H2BJ
GNMT
CXCL6
MT1G
MT2A
PLGLB2
TNFSF14
FOSB
ID1
PROZ
IFI6
SSX1
CFP
PZP
CTAG2
TSPAN8
VIL1
STEAP4
ZFP36
BBOX1
SHBG
RPS4Y1
INS-IGF2
C19orf80
GADD45G
H19
CYP2E1
ZNF331
TXLNGY
F12
ANO1
TOP2A
LGALS3
JCHAIN
RHBG
CRP
PEMT
CHI3L1
POSTN
MYO18B
LYVE1
CCNB1
GSTM1
SAA2
FST
CFHR4
CFHR5
EMP1
DTNA
FADS2
PDGFRA
CLDN10
GOLM1
PSAT1
SDS
GLS2
RDH5
PPP1R1A
KRT7
STAB2
IL1RN
MYC
CCL21
SLC22A7
TINAG
MMP7
FXYD2
THBS1
NUSAP1
SLC3A1
CYP2C9
CYP2C8
LOXL4
OIT3
AOX1
GPAT3
CXCL9
COL2A1
INHBE
PHLDA1
LUM
SLC46A3
SLC39A5
RDH16
FBLN5
SLC25A47
DUOX2
CYP1A1
CYP1A2
CHST4
ABCA8
SLC13A5
COL6A2
SIK1
FCN3
CYR61
DPT
NR1I3
ECM1
S100A8
ETNK2
PTH2R
ACKR3
TRPM8
CSRNP1
RP11-977G19.10
ALDH1L1
PLAC8
UGT3A1
BHMT
CRHBP
CXCL14
LECT2
TIMD4
CPLX2
DCDC2
MLIP
CYP39A1
IGFBP1
TMEM27
GPC3
TRIM55
LCN2
ADIRF
CYP17A1
IMMP1L
SAA4
GLYAT
TKFC
TAGLN
CNDP1
NOCT
ANK3
THRSP
TMEM45B
TDO2
SPARCL1
CNTNAP4
FAM134B
ADAMTS1
VSIG4
KDM8
NAT2
SLC28A1
HKDC1
NRG1
HPD
XDH
PAGE5
IGF2BP1
UROC1
FNDC5
TFF2
TFF1
CBS
CRYAA
FTCD
FCN2
CYP3A4
CYP3A7
LY6E
PGLYRP2
DMKN
CYP4A22
PDZK1IP1
AKR7A3
ALPL
LSP1P3
MT2P1
PIGR
S100A9
ALB
DNASE1L3
PCOLCE2
CLEC3B
RTP3
SLC51A
S100P
ETNPPL
HPGD
HHIP
SPINK1
TERT
LEAP2
PTTG1
COL1A2
DEFB1
GEM
CLDN2
MBL2
HEPACAM
CLEC1B
CYP2C19
SERPINA12
GPT2
AVPR1A
ASPG
MOGAT2
WDR72
MFAP4
NNMT
ACSM1
LDHD
GLYATL1
C15orf48
IGF2
GPD1
SPINT2
GPT
ANGPTL4
C3P1
CYP7A1
MFSD2A
HFE2
IL7R
TM4SF20
ATF5
CXCL10
CXCL8
CD52
MT1E
ROBO1
FABP4
FOS
CST1
MZB1
HSD17B13
COX7B2
JUNB
KRT19
KCND3
XAGE5
LGALS4
RRM2
REG3A
TTC36
ACOT12
RND1
CCL19
C1QA
SAA1
MUC13
C1QTNF1
CA5A
SLC22A1
PHYHD1
APOF
GPX2
DCAF4L2
CD163
HLA-DQB1
CYP8B1
CLRN3
GREM2
NQO1
TRAPPC5
TMEM45A
GPR88
BGN
CLEC4G
ACSM5
FAM3B
UTY
HIST1H1B
COLEC10
SOCS3
GSTT1
SLC22A10
HIST1H2BL
SIGIRR
CD24P4
PRAME
IFITM1
CYP4F2
THBS2
SERPINA11
CYP4A11
BAGE2
MT1X
C11orf96
ISG15
TMSB4XP8
ADH1A
COL14A1
HIST1H2BG
PLA2G2A
HBA2
TMSB4XP2
RELN
CLDN4
HLA-DRB1
MME
UGT2B15
HLA-DQA1
HIST1H2AI
HIST1H2AD
NPSR1-AS1
MAGEA6
CYP2B6
OGDHL
BCO2
UGT2B17
S100A6
DSCR8
AKR1B10
CYP2A7
ADH4
SULT1C2
MT1F
HLA-DRB5
ITGBL1
TAT
LPA
MAGEA1
EIF1AY
MTCO3P12
ALPK2
PRC1
CSAG1
MFAP3L
SNORA60
SNORA21
RNU5E-1
SNORA63
RNU5F-1
RNU1-108P
SNORD9
RNU1-70P
RNU5A-1
RNU1-134P
RNU1-120P
RNU5B-1
RNU5D-1
RN7SKP255
SNORA38B
SNORD118
SNORA33
RNU1-87P
SNORD8
SNORA80
RNU6-694P
Y_RNA-218
RNU5A-8P
SNORA3
RNU1-85P
RNU6-11P
SNORA58-1
SNORA63-7
SNORA65
RNA5S9
RNU105B
SNORA68
SNORA63-8
SNORA55
SNORA71C
RNVU1-6
RNU1-93P
RNU1-91P
SNORA14A
RNU1-59P
SNORA5C
RNY3P1
RNVU1-11
RNU1-60P
RNU1-100P
RN7SK
RNU1-16P
RNU1-122P
RNU5E-6P
RNVU1-20
AC100852.1
LIME1
HLA-DRA
HLA-C
HLA-F
ASPDH
ST8SIA6-AS1
FAM83A-AS1
MT1H
MT1DP
MT1A
MT1M
CYP2D7
SLCO1B7
FAM99A
EGFEM1P
HLA-A
RNVU1-9
RNU1-28P
RNU1-27P
SNORA22-1
SNORA2A
RNU6-1
SNORA80B
Y_RNA-426
RNU1-11P
RNVU1-18
SNORA6
SNORA10
SNORA5A
SNORA70F
SNORA75-1
RNU6-42P
SNORA24
RNU1-136P
SNORA7-2
SNORD15A
SNORA36A
SNORA50
RNU6-5P
RNU1-2
SNORA27-3
SNORA72-4
RNU1-106P
RNU6-16P
SNORA18-3
SNORA15-2
RNU1-67P
SNORA14B
SNORA42-2
SNORA37
SNORA70-13
SNORA8-2
SNORA2B
RNVU1-10
SNORA22-3
RNU6-2
SNORA20-3
RNVU1-7
SNORA19
SNORA42-3
SNORA46
RNU6-9
RNU1-3
SNORA66
RNU6-33P
D86994.2
SNORA40
RNU6ATAC2P
RNU6ATAC5P
DIO2
IGKC
IGKJ5
IGKJ3
IGKJ1
IGKV4-1
IGKV6-21
IGKV3D-20
IGLV4-69
IGLV8-61
IGLV6-57
IGLV10-54
IGLV1-51
IGLV1-47
IGLV7-46
IGLV5-45
IGLV1-44
IGLV7-43
IGLV1-40
IGLV3-27
IGLV3-25
IGLV2-23
IGLV3-21
IGLV3-19
IGLV2-14
IGLV2-11
IGLV3-10
IGLV3-9
IGLV3-1
IGLC1
IGLJ2
IGLC2
IGLJ3
IGLC3
IGLC7
TRBC2
IGHA2
IGHG4
IGHG2
IGHA1
IGHG1
IGHG3
IGHM
IGHJ6
IGHJ2
IGHJ1
IGHV6-1
IGHV1-2
IGHV1-3
IGHV4-4
IGHV2-5
IGHV3-7
IGHV1-8
IGHV3-9
IGHV3-11
IGHV3-13
IGHV3-15
IGHV1-18
IGHV3-20
IGHV3-21
IGHV3-23
IGHV1-24
IGHV2-26
IGHV3-33
IGHV4-34
IGHV4-39
IGHV1-46
IGHV3-48
IGHV3-49
IGHV5-51
IGHV3-53
IGHV4-61
IGHV1-69
IGHV3-73
SNORD67
SNORD91A
U3-26
SNORD89
SNORA16-1
SNORA46-1
U3-30
RNVU1-13
RNVU1-19
SNORA26-6
SNORA45
RP4-765C7.2
CRIP1
LCAT
MAGEA12
GBP7
RPS29
UGT2B11
MT1P1
CYCSP6
MEG3
APOC1P1
GCGR
RP11-569A2.2
PPP1R3G
RP11-40C6.2
U3-40
SNORA77
SNORA11B
SNORA11-1
SNORA79
SNORA81
SNORA77-3
RNU6ATAC
SNORA11-4
SNORA11-5
MIR1307
MAGEA3
RNU2-3P
SNORA73-2
RNU2-33P
RNU2-26P
RNU2-5P
RNU2-23P
RNU2-70P
RNU2-63P
RNU2-68P
RNU2-61P
RNU2-6P
IGLV9-49
IGHV3-64
RP4-710M16.2
IGKV3D-15
RP11-343H5.4
MIR548XHG
IGHV4-59
IGHV3-74
PDIA3P2
PPP4R3CP
RP11-204C23.1
AC107016.1
RP11-328J2.1
AC098973.2
IGHV3-72
RPS27P16
MTND1P23
RP11-15I11.3
CTD-2269E23.2
RP5-882O7.1
RPL39P40
TEX41
RP11-122K13.7
HORMAD2-AS1
GLUD1P7
AP001271.3
RP11-556E13.1
CES1P1
AC074338.4
MT1P3
RP11-330A16.1
XIST
AL596137.1
TMSB4XP6
RP11-172E9.2
RP11-632C17__A.1
AC004538.3
RP11-318C24.1
RPS3P1
RP11-715I4.1
IGHV4-31
USMG5P1
RP4-700A9.1
AC020550.7
RP11-54O7.10
ITCH-IT1
IGHV3-43
SC22CB-1E7.1
AC104451.2
AC009963.3
TTTY15
MT1XP1
PAGE2
MAGI2-AS3
FYTTD1P1
C5orf58
AL162151.3
LINC01287
HLA-B
COX6CP17
RPL39P3
RP11-393N21.2
RP11-70C1.3
CTA-276O3.4
SNORA71B
RP11-480I12.2
AC010987.5
AC092580.4
RP1-159A19.3
COX7CP1
AC114737.3
TMSB4XP1
LINC01554
AC004022.7
LINC01370
LINC00844
MTCO1P12
AC000111.4
U3-53
SNORA13
SNORA81-1
RNU1-88P
snoU109-3
SCARNA18
AC105052.1
SNORD13
SNORA84
RN7SL752P
RP4-800G7.1
IGKV1-6
RPL39P36
IGKV3-20
RP11-460N20.3
IGHJ4
IGKV1-17
AQP1
IGKV1-8
AC132217.4
IGKV1-16
PLGLA
CTD-3141N22.1
UGT1A9
IGKV2-24
IGKV3-11
RPL39P38
INMT
IGKV1-9
IGKV1-33
RPL39P34
PEG10
IGKV1-39
IGHJ5
IGHJ3
IGKV2-30
IGKV2D-29
IGKV1-12
IGKV1-5
CFB
RP11-6B4.1
RP11-372E1.4
RP11-404G16.2
GSTA2
IGKV2-28
IGKV3-15
UGT1A4
IGKV1-27
C4A
HBB
DRAIC
ADH1C
CTC-470E21.1
CTC-505O3.2
RP11-328K4.1
RP11-290F5.1
LINC01093
RP11-434D9.1
CASC9
PVT1
GBA3
RP11-622A1.1
LINC01018
CTD-2134P3.1
PRODH2
ZFPM2-AS1
CTD-2218G20.1
RP11-81H3.2
SEPT14P4
IGKV1D-39
RP11-119D9.1
SCARNA8
SCARNA23
SCARNA11
RNU6ATAC39P
SNORA74-3
SNORA74-4
SNORA73-5
SCARNA20-2
SNORA21-1
SCARNA4
SCARNA21-3
SCARNA3
SCARNA1
SNORA76-2
SNORA31-24
RP11-731F5.2
IGHV7-40
CTB-79E8.3
LINC01608
LINC01419
IGKV2-29
IGHV1-12
LINC01485
RP11-115J16.1
RP11-115C10.1
IGLL5
SAA2-SAA4
PIGY
MIR100HG
CYP2A6
RP11-809N8.5
RP11-80N2.2
AL049542.1
AL118508.1
AL139819.1
CYP2B7P
RP11-662M24.2
RP11-162P23.2
POLR2KP1
RP11-193F5.4
LINC01146
RP11-305B6.3
HIF1AP1
IGHV4OR15-8
RP11-817O13.1
COX6CP1
BMS1P8
MT1L
RP11-701H24.4
RP4-616B8.4
ENPP7P13
HPR
RP11-1113L8.2
MIR3936
RP11-169F17.1
GDF2
SNORA77-4
RN7SL2
RN7SL5P
RP11-563H6.1
SNHG25
FXYD1
AC079466.1
RP11-242D8.3
APOC4
RP11-299P2.1
AC016559.1
AC016629.7
AL133318.1
RP11-98F14.11
CTC-246B18.10
RP3-426I6.5
RNU11
VTRNA2-1
TERC
RP5-874C20.6
RP11-109M17.2
IGHV3-30
RP11-632K20.8
CCL5
SNORA35-2
RP11-42O15.3
U1-1
RP1-261G23.7
AC002044.4
SNORA28
RP11-500M8.7
RP4-583P15.14
CDC37L1-AS1
RP3-508I15.20
RP11-386I14.4
RP1-85D24.4
IGKV2-40
HIST1H3B
IGHV2-70-1
HIST1H2BO
RP1-81D8.6
HIST1H2AH
CCL4
RP11-334C17.6
RP11-729I10.3
CH507-42P11.8
CH507-152C13.3
CTD-2033D15.2
CH17-373J23.1
UPF3BP1
RP11-407B7.3
CCL14
HIST1H2BB
IGKV1D-13
HIST1H2AL
CCL3
AP003900.6
RP11-355N15.2
SRD5A2
IGLV2-8
HIST1H3C
HIST1H4A
RP5-849H19.3
bP-2189O9.3
AC005514.2
RP11-349F21.5
RP11-349F21.2
RP11-545D22.1
IGHV1-69-2
CPS1-IT1
CYP3A7-CYP3A51P
RN7SL1
