# Supplementary material for: Construction of diagnostic models for the progression of hepatocellular carcinoma using machine learning
Source: Front Oncol. 2024 May 15;14:1401496. doi: 10.3389/fonc.2024.1401496 (PMC11133637; doi:10.3389/fonc.2024.1401496)
Supplement: Supplementary file 5 [file Table_2.xlsx]

## Sheet: Three classification LightGBM
Cross validation for three classfication LightGBM model
	Accuracy	Precision	Recall	F1_score
CV1	1	1	1	1
CV2	1	1	1	1
CV3	1	1	1	1
CV4	1	1	1	1
CV5	0.94	0.94	0.94	0.95

## Sheet: Three classification RF model
Cross validation for three classfication random forest model
	Accuracy	Precision	Recall	F1_score
CV1	0.95	0.95	0.95	0.94
CV2	0.89	0.89	0.89	0.9
CV3	1	1	1	1
CV4	1	1	1	1
CV5	0.94	0.94	0.94	0.94

## Sheet: Four classification LightGBM
Cross validation for four classfication LightGBM model
	Accuracy	Precision	Recall	F1_score
CV1	0.89	0.89	0.89	0.89
CV2	0.79	0.79	0.79	0.8
CV3	0.89	0.89	0.89	0.89
CV4	0.89	0.89	0.89	0.89
CV5	0.83	0.83	0.83	0.82

## Sheet: Four classification RF model
Cross validation for four classfication random forest model
	Accuracy	Precision	Recall	F1_score
CV1	0.89	0.89	0.89	0.88
CV2	0.84	0.84	0.84	0.85
CV3	0.89	0.89	0.89	0.89
CV4	0.89	0.89	0.89	0.88
CV5	0.78	0.78	0.78	0.74

## Sheet: Six classification LightGBM
Cross validation for six classfication LightGBM model
	Accuracy	Precision	Recall	F1_score
CV1	0.63	0.63	0.63	0.59
CV2	0.74	0.74	0.74	0.71
CV3	0.74	0.74	0.74	0.74
CV4	0.84	0.84	0.84	0.82
CV5	0.72	0.72	0.72	0.63

## Sheet: Six classification RF model
Cross validation for six classfication random forest model
	Accuracy	Precision	Recall	F1_score
CV1	0.63	0.63	0.63	0.58
CV2	0.58	0.58	0.58	0.5
CV3	0.84	0.84	0.84	0.8
CV4	0.84	0.84	0.84	0.77
CV5	0.78	0.78	0.78	0.75
