# Supplementary material for: Construction of diagnostic models for the progression of hepatocellular carcinoma using machine learning
Source: Front Oncol. 2024 May 15;14:1401496. doi: 10.3389/fonc.2024.1401496 (PMC11133637; doi:10.3389/fonc.2024.1401496)
Supplement: Supplementary file 6 [file Table_3.xlsx]

## Sheet: Three classification LightGBM
top50 gene for three classfication LightGBM model
IGFALS
RN7SKP255
RN7SL752P
U3-26
CDC37L1-AS1
RP11-162P23.2
HLA-DRB5
PPP1R3C
RN7SL5P
HIST1H3B
PCOLCE2
CPS1-IT1
SNORA77-4
CFP
RP11-70C1.3
ABCA8
CETP
CYP2B6
CHI3L1
PLEK2
FAM134B
RNU5A-1
APOA4
VIPR1
CLEC3B
RNU2-6P
CYP8B1
MTCO1P12
SLC25A47
SQLE
ACKR3
CPED1
KDM5D
AC004538.3
EGR1
ANGPTL4
ZNF331
SNORA14A
SYT7
SLC22A10
SNORA81
RP11-977G19.10
TDO2
RPS4Y1
MDK
MASP2
ASPDH
HGF
SNORA63
PLA2G2A

## Sheet: Three classification RF model
top50 gene for three classfication random forest model
RP11-162P23.2
RN7SKP255
JUNB
NDUFS7
ASPDH
CYBA
C1QA
MASP2
TRAPPC5
TOP2A
CLEC4G
RP11-977G19.10
FCN3
IGFALS
FCN2
COLEC11
LIME1
REEP6
CENPF
HGFAC
LCAT
RN7SL5P
TTC36
U3-26
SNORA8-2
CFP
HAO2
CDC37L1-AS1
RN7SL752P
GDF2
RP4-710M16.2
CYP1A2
GLYAT
SIGIRR
SNORA84
ZFP36
CYP39A1
AOX1
TYROBP
F12
ACADS
CLEC3B
AKR7A3
ECM1
PEMT
CFHR3
CCNB1
PTTG1
LDHD
RP4-583P15.14

## Sheet: four classification LightGBM
top50 gene for four classfication LightGBM model
RNU6-33P
ALB
RN7SKP255
CHI3L1
RN7SL752P
CDC37L1-AS1
TDO2
FST
ACSM1
RP11-162P23.2
U3-26
COX7CP1
TERC
RNU2-6P
ABCB11
LINC01370
PAGE4
INS-IGF2
MOGAT2
SLC22A1
PIGR
SCARNA1
RP11-977G19.10
HBA2
MASP2
SNORA80B
ALPL
AC092580.4
RN7SL5P
VIPR1
RNVU1-6
AC004538.3
TSPAN13
SNORA77-4
MUC13
RP11-70C1.3
SNORA40
RNU2-63P
VIL1
HIST1H2BL
RP11-349F21.2
CYP2B6
IGLV3-27
QSOX1
SNORA8-2
GPD1
NOCT
AC132217.4
RNU6-1
AKR7A3

## Sheet: four classification RF model
top50 gene for four classfication random forest model
RP11-162P23.2
RN7SKP255
TRAPPC5
JUNB
NDUFS7
CFP
TTC36
TOP2A
MARCO
LIME1
CENPF
REEP6
CFHR3
CCNB1
CYBA
ASPDH
RN7SL752P
MASP2
IGFALS
PRC1
LINC01093
C1QTNF1
FCN3
RNU5A-1
HIST1H3B
RP11-977G19.10
ASPM
RRM2
LDHD
CLEC4G
LEAP2
HAO2
INS-IGF2
HBA2
CDKN3
CRHBP
U3-26
MFSD2A
MT1E
TDO2
C1QA
AC004538.3
MTCO1P12
VIPR1
GADD45B
VSIG4
RP11-328K4.1
RNU2-63P
CYP1A2
MT1X

## Sheet: six classification LightGBM
top50 gene for six classfication LightGBM model
ISG15
CLEC3B
U3-26
CCL14
TERC
RN7SKP255
ACSL4
GDF2
RP11-809N8.5
F12
PRC1
CYP3A4
EGR1
RN7SL5P
RNU2-6P
RP11-977G19.10
SERPINA11
HIST1H1B
AVPR1A
ALB
SCARNA1
C1QA
RRM2
RNU5A-1
HBA2
VSIG4
INHBE
SMIM24
SFRP5
JUNB
MUC13
HSD11B1
HLA-DRB1
SQLE
AC132217.4
CFB
CCL3
RN7SL752P
SLC46A3
PHYHD1
C1QTNF1
CCNB1
MOGAT2
AC004538.3
SNORA84
CDC37L1-AS1
ANXA10
SLC6A2
APOA4
TTTY15

## Sheet: six classification RF model
top50 gene for six classfication random forest model
MARCO
MASP2
TOP2A
CLEC4G
CCNB1
HIST1H3B
RN7SKP255
TTC36
CCL14
CFP
JUNB
MOGAT2
CYBA
TERC
C1QTNF1
INS-IGF2
CDC37L1-AS1
TMEM45A
RN7SL752P
ACSL4
NUSAP1
TRAPPC5
RND3
LINC01093
SERPINA11
REEP6
RP11-977G19.10
FCN3
CETP
OIT3
ASPM
CLEC3B
MBL2
PTTG1
HSD17B13
FCGR2B
ASPDH
CYP39A1
U3-26
CH507-152C13.3
GLYATL1
KMO
DCDC2
AKR1B10
CRYAA
F12
CSRNP1
NAT2
CFB
SLC25A47
